# Supplementary material for: Modeling time series by aggregating multiple fuzzy cognitive maps
Source: PeerJ Comput Sci. 2021 Sep 20;7:e726. doi: 10.7717/peerj-cs.726 (PMC8459780; doi:10.7717/peerj-cs.726)
Supplement: Supplemental Information 1 [file peerj-cs-07-726-s001.zip]

Archive with 6 entries (5 files):
- code/FCMsAgg_rand.m
- code/fun_RMSE.m
- code/fun_trim_rec.m
- code/fun_trimf.m
- code/granularity_inclusion.m
- code/
