# Supplementary material for: Modeling time series by aggregating multiple fuzzy cognitive maps
Source: PeerJ Comput Sci. 2021 Sep 20;7:e726. doi: 10.7717/peerj-cs.726 (PMC8459780; doi:10.7717/peerj-cs.726)
Supplement: Supplemental Information 1 [file peerj-cs-07-726-s001.zip › code/fun_RMSE.m]

 function out= fun_RMSE(X_hat,X_i) 
 
 [row1, line1]=size(X_hat);
 [row2, line2]=size(X_i);
 if row1~=row2 || line1~=line2
      disp('error')
 end
 sum = 0;
 for i = 1:row1
     temp = norm(X_hat(i,:)-X_i(i,:))^2;
     sum = sum + temp;
 end
 %sum;
out = sqrt(sum/row1);
        
