# Supplementary material for: Modeling time series by aggregating multiple fuzzy cognitive maps
Source: PeerJ Comput Sci. 2021 Sep 20;7:e726. doi: 10.7717/peerj-cs.726 (PMC8459780; doi:10.7717/peerj-cs.726)
Supplement: Supplemental Information 1 [file peerj-cs-07-726-s001.zip › code/fun_trim_rec.m]

 function data_rec=fun_trim_rec(rec_U,rec_center)
 [~,cen_line]=size(rec_center);  % 
 [rec_p,U_line]=size(rec_U);         
 data_rec=zeros(rec_p, 1);
 
for i=1:rec_p
    sum_up=0;
    sum_down=0;
    for j=1:U_line  %VU-line
        sum_up=sum_up+rec_U(i,j)*rec_center(:,j);
        sum_down=sum_down+rec_U(i,j);
    end
        data_rec(i,:)=sum_up/sum_down;
end
