# Supplementary material for: Modeling time series by aggregating multiple fuzzy cognitive maps
Source: PeerJ Comput Sci. 2021 Sep 20;7:e726. doi: 10.7717/peerj-cs.726 (PMC8459780; doi:10.7717/peerj-cs.726)
Supplement: Supplemental Information 2 [file peerj-cs-07-726-s002.csv]

1.114
1.109
1.109
1.116
1.116
1.118
1.119
1.121
1.121
1.121
1.119
1.116
1.113
1.11
1.112
1.113
1.113
1.115
1.126
1.126
1.126
1.127
1.126
1.127
1.126
1.151
1.157
1.161
1.162
1.191
1.191
1.191
1.191
1.191
1.191
1.191
1.191
1.191
1.191
1.191
1.191
1.275
1.275
1.417
1.417
1.417
1.417
1.417
1.417
1.417
1.488
1.488
1.488
1.488
1.488
1.488
1.488
1.488
1.488
1.488
1.488
1.488
1.31
1.311
1.316
1.327
1.338
1.367
1.354
1.341
1.343
1.326
1.298
1.279
1.256
1.271
1.259
1.257
1.259
1.261
1.249
1.239
1.227
1.236
1.241
1.246
1.237
1.226
1.012
1.086
1.087
1.097
1.103
1.105
1.104
1.116
1.123
1.105
1.108
1.124
1.127
1.141
1.138
1.137
1.143
1.136
1.13
1.148
1.155
1.152
1.157
1.189
1.136
1.151
1.133
1.128
1.118
1.102
1.105
1.121
1.13
1.128
1.13
1.097
1.094
1.106
1.107
1.099
1.083
1.115
1.143
1.158
1.153
1.166
1.169
1.173
1.164
1.181
1.171
1.157
1.168
1.151
1.139
1.148
1.136
1.151
1.141
1.135
1.151
1.128
1.099
1.074
1.05
1.061
1.048
1.022
0.996
0.964
0.949
0.937
0.955
0.981
0.972
0.961
0.863
0.868
0.882
0.875
0.881
0.879
0.897
0.916
0.913
0.902
0.918
0.943
0.935
0.92
0.899
0.861
0.83
0.849
0.833
0.849
0.86
0.828
0.815
0.714
0.705
0.652
0.658
0.666
0.727
0.703
0.708
0.7
0.685
0.681
0.716
0.701
0.712
0.739
0.717
0.677
0.598
0.609
0.627
0.642
0.649
0.665
0.661
0.675
0.705
0.705
0.714
0.72
0.698
0.712
0.719
0.676
0.705
0.723
0.714
0.72
0.739
0.759
0.805
0.794
0.805
0.807
0.783
0.826
0.878
0.856
0.889
0.8
0.819
0.793
0.748
0.755
0.752
0.766
0.776
0.783
0.782
0.793
0.771
0.759
0.754
0.751
0.769
0.789
0.79
0.816
0.827
0.785
0.775
0.773
0.785
0.785
0.775
0.782
0.761
0.768
0.778
0.785
0.8
0.784
0.785
0.76
0.75
0.755
0.768
0.759
0.759
0.749
0.744
0.713
0.714
0.695
0.682
0.688
0.679
0.696
0.706
0.712
0.677
0.672
0.683
0.671
0.645
0.666
0.657
0.677
0.711
0.718
0.701
0.712
0.736
0.729
0.739
0.743
0.739
0.742
0.767
0.777
0.758
0.74
0.728
0.73
0.714
0.709
0.739
0.752
