# Supplementary material for: Modeling time series by aggregating multiple fuzzy cognitive maps
Source: PeerJ Comput Sci. 2021 Sep 20;7:e726. doi: 10.7717/peerj-cs.726 (PMC8459780; doi:10.7717/peerj-cs.726)
Supplement: Supplemental Information 3 [file peerj-cs-07-726-s003.csv]

19.2
14.5
11
13.6
12.5
10.5
10.1
9.68
9.02
8.8
8.58
8.14
7.5
7.92
7.92
7.71
7.1
6.7
3.98
5.16
6.1
6.9
6.9
7.1
7.3
7.3
5.71
6.9
8.14
7.5
7.1
6.9
6.7
6.7
6.9
6.9
6.7
6.5
6.5
6.7
6.9
7.1
6.7
6.7
6.7
6.9
5.34
5.34
5.9
6.3
6.9
7.92
21
14.2
11.6
10.1
9.24
8.58
8.14
7.92
7.71
7.71
7.5
7.1
6.9
6.9
6.9
6.5
7.71
4.65
3.98
5.16
6.1
6.1
8.14
13.6
9.68
8.36
9.24
8.58
8.36
7.92
9.02
9.02
8.15
7.92
7.5
7.3
6.9
6.9
7.5
6.7
6.7
6.9
6.7
6.5
6.3
6.3
6.3
6.3
6.1
5.9
6.5
6.3
6.1
7.1
8.14
9.9
14.2
16.5
19.2
23.5
25.2
35.9
31.5
19.2
16.9
13.6
11
10.1
9.9
10.1
10.3
13
20.1
24.1
36.7
32.9
28.7
31.5
33.7
30.8
26.3
21.5
17.3
19.2
16.9
16.1
15.6
18
19.7
17.7
16.9
19.7
16.9
14.8
11.3
11.3
10.1
10.1
9.9
9.24
9.02
9.46
10.1
9.9
10.8
9.68
9.24
9.02
8.8
8.8
8.58
8.58
9.9
9.9
11.3
9.9
9.24
9.24
9.02
8.36
8.14
8.36
10.1
11.6
9.9
9.9
9.68
9.46
9.02
8.36
8.36
10.5
10.5
10.1
10.1
9.68
9.9
11
10.5
9.46
9.02
9.24
9.9
9.24
9.46
8.8
8.8
9.46
9.46
9.02
8.8
8.58
8.36
8.36
8.36
8.58
8.36
7.92
7.92
7.92
7.71
7.5
7.5
7.3
7.5
7.71
7.5
7.3
7.3
7.1
7.1
7.1
7.5
7.3
7.5
7.1
7.3
7.3
7.71
8.14
7.5
7.71
7.71
7.71
7.71
8.14
9.02
9.02
9.02
9.24
8.58
9.02
8.58
7.5
8.8
9.46
8.14
7.92
7.5
7.5
7.3
7.3
7.5
7.5
7.5
7.3
7.1
7.1
6.9
7.1
7.3
7.1
7.3
7.71
7.3
7.3
7.1
6.9
6.9
6.7
7.3
7.1
7.1
6.5
5.71
6.7
8.58
7.3
6.7
6.3
6.1
7.92
10.1
9.24
7.71
8.8
10.1
8.58
9.02
8.36
8.14
7.71
7.1
7.1
7.71
7.5
7.5
5.34
5.34
8.58
8.36
8.58
7.5
7.1
5.9
6.9
6.9
7.5
7.71
7.5
7.3
5.71
4.82
4.48
5.16
6.1
7.1
7.5
7.5
7.71
7.92
7.1
7.3
7.3
8.14
8.36
8.36
8.14
7.71
7.1
6.9
6.9
7.1
6.7
6.5
6.7
7.1
7.3
7.1
6.9
7.1
7.5
7.1
7.5
7.3
7.1
6.9
6.7
6.7
7.92
11.6
10.8
6.7
5.34
6.1
7.5
7.92
7.92
7.71
7.5
7.5
7.3
7.1
6.9
6.7
6.7
6.3
9.02
16.5
21.5
15.6
16.9
23
20.1
14.5
12.5
11.6
11
10.8
9.68
9.02
10.3
10.1
9.9
9.46
8.8
8.58
8.36
7.71
7.3
7.3
7.5
8.14
8.36
6.36
5.16
6.9
7.71
7.71
7.71
7.71
7.5
7.5
7.5
7.5
6.7
6.3
6.7
7.71
7.71
6.9
6.7
6.7
7.92
8.36
8.36
8.14
8.36
9.02
9.46
9.68
9.68
9.68
9.46
9.24
8.8
8.58
8.36
8.36
8.14
8.14
8.14
8.58
8.58
8.14
8.36
8.8
9.46
9.9
11.6
14.5
17.3
19.2
18.4
14.5
12.2
10.8
8.58
8.36
8.58
7.5
7.1
7.3
7.71
8.14
8.14
7.1
7.5
7.1
7.1
7.3
7.71
8.8
9.9
14.2
18.8
25.2
31.5
22
24.1
39.2
50.1
46.2
35.2
30.8
31.5
31.5
25.2
21.5
17.3
12.7
13.3
13
12.5
11.6
11.9
13
13
12.5
11.6
11.6
10.8
10.1
10.1
9.68
9.46
10.3
11.6
13.9
13.9
12.5
11.9
12.2
13
13.3
13
12.7
11.9
13.3
12.5
11.9
11.6
10.5
10.1
9.9
9.68
9.68
9.9
10.8
11
10.8
10.8
10.1
9.46
9.24
9.02
8.8
8.58
9.24
10.8
11.9
12.7
11.9
11.3
11.6
12.2
12.7
11.9
11.6
11.3
11.3
11.3
11.3
11.3
11
10.8
10.3
10.1
9.9
9.9
9.9
9.9
9.68
9.46
9.24
9.02
9.02
8.8
8.58
8.58
8.14
8.14
8.14
8.14
8.14
8.14
8.14
8.14
8.14
7.92
7.71
7.5
7.71
7.71
7.71
7.5
7.71
7.92
7.71
8.8
9.9
8.58
8.14
7.92
7.92
7.92
7.92
8.36
7.71
7.92
7.92
7.71
7.5
7.3
7.3
7.3
7.3
7.3
7.3
7.5
7.71
7.92
7.5
7.5
7.5
7.5
7.71
7.5
7.3
7.3
7.3
7.92
7.3
7.3
7.1
7.1
7.1
6.9
6.9
6.9
6.9
6.9
6.9
7.1
7.1
7.1
6.9
6.9
7.71
8.14
8.36
8.8
7.92
7.71
7.5
7.3
8.36
8.36
8.58
7.71
7.92
7.92
8.58
9.9
7.92
7.92
7.71
7.71
7.71
6.9
6.3
6.9
6.1
6.1
6.5
7.3
6.9
7.92
8.8
8.14
6.7
7.1
6.7
6.7
10.8
13.6
11.3
8.58
8.58
7.71
6.3
5.71
7.92
11.3
9.68
8.14
7.3
6.9
5.34
6.7
6.7
6.7
6.3
7.5
8.36
8.36
8.58
8.58
9.46
9.68
8.8
8.14
7.5
6.9
6.9
6.7
6.7
6.7
9.02
9.24
8.58
7.71
7.3
7.71
7.92
8.14
7.92
7.71
7.5
6.5
7.71
8.14
8.14
9.02
8.14
7.1
6.5
6.1
5.9
5.71
5.52
5.52
5.16
4.82
4.65
4.65
4.65
4.65
4.65
4.65
4.65
4.48
5.16
5.52
5.34
5.34
4.82
4.65
4.48
4.31
4.31
4.31
4.14
3.82
3.98
3.98
4.31
5.71
6.5
6.3
5.71
5.71
5.16
4.65
4.14
3.98
4.48
4.48
4.31
4.65
4.31
3.98
3.98
3.98
3.98
3.98
3.98
3.82
3.67
3.67
3.98
3.98
3.82
3.82
3.82
4.14
5.9
4.48
3.98
3.98
3.82
3.67
3.67
3.67
4.65
3.98
4.31
4.31
3.67
4.31
6.1
7.3
7.5
7.5
8.14
10.8
16.1
14.8
12.5
9.9
8.14
6.9
6.1
5.34
5.16
4.99
4.99
4.99
4.99
5.52
6.3
7.3
6.9
5.9
5.71
5.71
8.58
31.5
33.7
18.4
11.3
16.1
32.9
45.3
54
25.7
18
15.9
15.6
14.5
15.9
35.9
37.5
29.4
27.5
30.1
27.5
30.8
29.4
22
20.1
35.9
36.7
32.9
22
18
15.9
15.2
14.8
13
12.7
12.5
11
9.68
8.8
7.92
7.3
6.9
7.3
10.3
11
11.3
11.9
12.5
13.6
12.2
10.8
9.9
9.46
8.8
7.5
7.1
7.71
7.1
6.1
5.34
5.34
5.34
5.52
5.52
6.3
6.7
6.5
5.9
5.71
5.9
5.71
5.52
7.3
7.5
7.1
7.3
6.7
6.9
7.3
7.5
10.8
11.6
8.58
7.92
7.1
6.7
6.5
6.1
5.9
5.9
5.71
5.52
5.52
5.52
5.9
5.9
5.71
5.52
5.52
5.34
5.34
5.52
6.5
6.5
5.71
5.34
5.16
4.99
4.82
4.82
4.99
4.82
4.82
4.82
4.82
4.82
4.65
4.48
4.48
4.31
4.31
4.14
4.14
4.31
4.48
4.31
4.31
4.31
4.99
5.71
6.3
6.1
6.1
5.9
5.71
5.52
5.52
5.52
5.52
5.52
5.34
5.34
5.52
5.52
5.52
5.34
5.34
5.52
5.34
5.52
5.52
5.34
5.34
5.34
5.34
5.71
5.9
6.3
6.9
7.5
6.5
6.1
6.1
5.9
6.1
6.1
5.9
6.5
6.5
6.1
5.9
5.9
5.71
5.9
5.9
5.71
4.99
4.65
5.16
5.34
5.34
4.65
4.99
5.71
5.34
5.34
5.34
5.34
4.99
5.34
5.34
5.34
5.34
5.52
5.34
5.52
5.71
6.5
7.71
6.9
6.5
6.7
6.1
5.9
6.1
5.9
5.71
7.92
7.71
7.1
7.92
5.34
5.16
8.14
10.1
7.92
7.3
6.9
6.9
6.9
8.58
7.3
6.9
7.3
6.3
5.16
6.1
5.52
4.99
5.34
5.34
5.34
5.16
5.71
5.52
5.52
5.16
4.82
5.52
6.1
5.9
5.71
5.52
5.16
4.99
4.48
4.82
5.16
5.16
5.16
5.16
5.16
4.82
4.65
3.82
4.14
4.65
4.65
4.31
4.31
5.16
5.16
5.16
5.16
5.16
4.99
4.65
5.16
5.16
5.16
5.16
5.16
5.16
5.16
5.16
5.34
5.34
