# Supplementary material for: Modeling time series by aggregating multiple fuzzy cognitive maps
Source: PeerJ Comput Sci. 2021 Sep 20;7:e726. doi: 10.7717/peerj-cs.726 (PMC8459780; doi:10.7717/peerj-cs.726)
Supplement: Supplemental Information 4 [file peerj-cs-07-726-s004.csv]

8.22
8.09
7.21
6.75
6.52
5.94
5.62
5.74
5.65
6.06
6.23
6.21
6.04
5.93
6.52
6.61
6.2
6.29
6.22
6.21
6.46
6.05
6.43
7.25
7.34
7.15
6.82
6.72
6.98
6.75
6.45
6
6.24
6.89
6.91
7.1
6.56
6.87
6.96
6.74
7.04
7.11
6.57
6.36
6.66
6.65
6.73
6.53
6.2
5.34
4.55
4.53
4.34
4.3
4.34
3.73
3.92
3.65
3.77
4.22
3.9
3.95
3.98
4.08
4.7
4.53
4.09
3.67
4.97
4.6
4.99
4.93
4.69
4.37
4.65
4.49
4.79
4.77
4.89
4.87
4.92
4.84
5.2
5.11
5.94
5.87
5.18
5.68
5.13
6.06
4.98
4.45
4.93
4.97
4.71
5.87
4.99
5.35
6.58
5.76
4.26
4.82
5.8
5.45
5.72
5.88
7
6.27
5.94
6.81
6.55
6.15
6.46
6.65
6.73
6.64
6.79
7.06
7.25
7.5
7.38
7.44
7.73
7.98
7.75
7.31
7.05
7.35
7.03
7.54
8.2
8.22
7.82
7.84
7.61
7.43
7.58
7.86
7.62
7.34
7.1
6.9
6.56
6.07
6.02
5.59
5.55
5.11
4.14
4.03
4.27
4.03
3.81
3.9
3.83
4.34
4.05
3.16
3.28
3
2.9
3.24
3.21
3.36
4.37
4.8
4.97
4.6
5.03
4.98
4.68
4.9
5.69
5.35
4.39
4.9
4.93
4.63
4.96
5.57
5.2
5.37
5.21
5.22
6.17
5.84
5.69
6.18
5.62
6.33
7.24
6.6
6
7.36
7.03
7.25
6.45
6.22
7.15
6.32
7.16
7.33
7.77
8.01
7.6
7.58
8.49
7.31
6.99
6.47
6.72
6.36
7.16
6.67
6.32
6.29
6.46
5.94
6.03
5.89
6.26
6.4
6.35
6.51
7.1
7.06
6.61
6.54
6.63
6.76
7.21
6.47
5.02
5.61
5.86
5.82
6.8
6.78
7.27
7.26
7.42
7.84
8.86
8.3
8.73
8.64
8.63
8.49
7.33
7.33
7.76
7.73
8.28
8.61
8.39
8.35
8.81
9.16
8.95
9.77
9.57
9.32
8.38
8.51
7.12
7.35
7.65
7.72
7.83
8.12
7.76
7.37
7.27
6.91
6.97
7
6.78
7.51
6.94
7.07
7.03
7.05
6.66
6.6
5.95
7.17
6.89
7.14
7.32
7.55
7.99
8.02
7.09
6.99
6.6
6.55
5.75
6.07
7.19
7.18
6.89
6.42
6.8
6.3
6.62
7.16
7.69
7.09
6.72
7.36
6.08
6.03
7.22
6.48
7.78
7.26
7.86
7.37
7.38
7.26
7.03
6.91
6.36
6.73
6.32
7.25
6.84
7.37
7.64
7.46
6.81
6.97
8.26
8.1
8.47
7.56
6.72
8.79
8.34
7.79
6.53
7.61
6.98
7.8
6.6
7.9
7.89
7.76
8.43
8.47
8.22
6.5
7.11
7.25
7.93
7.48
6.72
7.63
6.44
6.34
6.4
6.11
6.2
6.57
6.96
7.08
7.36
7.44
8.96
8.45
6.42
5.73
6.55
7.3
7.47
6.89
7.33
7.64
7.84
7.05
6.3
5.85
6.21
5.72
4.23
3.92
3.86
3.79
3.17
3.71
3.03
3.24
3.17
4.36
4.52
5.2
5.09
4.47
3.47
3.77
4.76
6.05
6.71
7.08
7.43
7.98
7.76
7.86
8.08
7.21
7.06
7.43
8.21
8.58
8.21
7.82
7.35
6.62
6.34
5.92
5.85
5.65
6.17
6.49
6.89
7.58
7.31
7.43
8.44
8.66
8.43
9.27
9.48
8.6
8.45
8.77
9.82
9.19
8.74
8.85
9.65
9.34
10.17
10.83
8.75
9.16
10.19
10.3
9.62
8.84
9.52
8.68
9.44
9.19
7.48
8.24
8.3
8.69
8.28
8.43
8.21
8.12
8.19
7.71
7.37
7.6
7.87
7.91
6.22
6.47
6.91
7.03
6.68
6.89
6.65
7.05
6.65
6.83
7.03
7.11
6.64
6.99
6.13
5.4
6.5
7.8
6.25
6.59
6.34
5.94
6.2
6.95
6.55
6.5
6.44
6.56
6.21
6.11
6.08
6.06
6.3
6.3
6.71
6.5
6.76
6.66
6.54
6.53
6.08
5.95
6.39
6.71
6.27
5.55
5.18
5
5.24
5.37
5.43
5.28
5.12
4.96
4.29
3.73
4.05
3.3
2.24
3.31
3.5
3.87
4.5
4.22
3.99
3.64
3.74
3.35
3.6
3.56
3.24
3.42
4.59
4.19
4.66
4.32
4.38
4.11
3.39
3.28
3.13
2.93
2.38
3.94
3.37
3.9
4.48
3.99
4.74
4.3
4.66
5
4.86
5.36
5.44
4.47
4.99
4.29
5.75
4.84
5.26
6.3
6.16
5.69
6.52
7.36
5.54
6.08
7.19
6.72
7.47
7.62
7.26
8.34
9.46
8.93
9.4
9.35
9.54
10.52
9.5
10.49
10.79
10.71
10.78
11.09
10.47
11.36
10.93
11.84
11.24
12.02
11.07
10.79
10.33
10.59
11.61
8.21
7.28
7.6
7.43
7.36
7.1
7.79
7.68
7.5
6.93
6.39
5.18
6.64
5.68
5.85
6.68
12.35
11.16
7.7
8.64
10.07
9.19
8.84
9.81
9.85
10.24
10.22
9.62
9.09
8.15
8.16
7.57
6.79
7.28
7.44
7.96
8.62
8.82
8.97
9.2
9.27
9.12
8.59
8.38
7.77
7.84
7.39
7.09
8.16
7.7
7.01
6.27
6.41
6.51
6.62
6.86
6.99
6.9
7.49
7.35
6.98
7.88
9.3
10.75
11.04
9.72
8.48
8.03
10.34
10.11
8.29
8.71
8.25
9.46
12.23
11.03
12.09
11.45
11.45
10.6
9.11
8.07
9.29
9.65
9.44
9.92
10.3
8.64
8.03
8.78
9.11
8.71
10.66
10.16
9.69
8.93
9.45
9.32
8.9
9.99
8.99
8.88
10.26
11.01
10.32
11.49
11.84
11.77
8.73
9.2
9.46
8.85
7.98
7.9
7.89
7.4
6.9
8.06
9.03
9.58
9.56
11.27
11
10.5
11.16
10.74
11.54
11.43
11.56
11.51
10.87
11.9
11.21
11.42
11.02
11.43
11.24
10.84
10.92
9.83
10.28
10.47
9.09
8.18
9.51
10.05
11.02
11.13
10.49
9.58
10.35
9.35
9.18
9.3
7.27
7.16
6.26
7.93
8.11
6.75
7.76
7.74
6.77
6.65
6.58
6.32
6.28
5.89
5.58
5.45
5.12
5.08
5.21
5.7
5.88
5.77
5.06
4.61
5.18
5.37
5.48
5.74
6.04
6
6.03
5.84
6.06
6.29
5.82
5.99
5.55
5.47
5.48
5.37
5.05
4.82
5.48
5.14
4.9
6.14
5.58
5.52
5.71
5.69
6.03
5.75
6.14
6.44
6.38
6.43
6.37
6.58
7.65
6.92
6.48
6.55
6.95
7.31
5.75
5.08
6.22
6.71
7.11
6.4
5.62
5.85
5.51
6.04
7.04
6.85
5.68
5
4.68
7.05
7.66
6.98
7.14
6.26
6.05
6.11
6.17
6.01
5.4
4.75
4.52
4.95
5.84
5.62
5.89
6.44
6.08
6.12
6.4
6.13
6.48
6.36
6.2
6.4
7.3
6.94
6.97
7.33
7.82
7.43
6.79
5.91
6.1
6.11
5.86
5.97
5.42
6.12
6.38
6.81
5.99
6.08
6.72
6.61
7.02
6.58
8.2
6.83
6.41
7.17
7.6
7.43
6.48
6.16
6.73
7.4
7.43
7.84
8.56
8.24
7.98
8.54
9.13
10.38
9.97
8.4
9.09
8.45
7.81
8.27
7.99
7.91
8.16
7.96
7.33
6.96
6.91
8
7.65
7.88
7.57
7.99
8.33
8.49
8.05
9.48
9.45
8.64
7.89
6.81
7.31
7.08
6.4
6.01
7.49
7.52
7.3
7.55
7.6
7.19
7.11
7.16
7.4
8.81
9.81
9.41
9.32
8.36
8.35
9.05
10.02
9.89
8.42
9.04
10
8.27
8.85
10.07
10.51
9.98
8.49
7.8
6.98
6.58
6.56
6.56
7.57
7.74
9.79
9.04
7.62
6.54
6.25
6.59
6.45
6
6.23
6.97
6.76
6.19
6.51
7.41
7.9
7.02
6.23
6.51
6.13
6.09
5.94
6.17
5.85
4.78
5.06
5.42
5.38
5.1
5.21
5
5.32
4.86
5.31
5.52
6.89
6.4
6.4
5.58
6.33
6.44
7.8
7.86
8.15
6.87
6.16
7.21
7.33
7.5
7.5
7.37
6.86
7.03
8.25
7.65
7.47
7.88
9.48
9.06
9.34
8.5
9.34
9.71
9.18
9.8
8.48
9.24
9.38
8.53
8.58
7.82
7.78
8.5
8.02
8.47
8.3
8.68
9.01
8.46
8.56
7.65
8.71
9.15
9.18
9.13
8.5
8.88
9.38
9.22
8.67
8.62
8.82
8.05
7.97
8.65
8.7
8.31
7.38
8.02
7.98
7.56
7.38
7.31
7.23
7.45
7.59
7.3
7.2
7.87
9.18
9.1
8.83
8.57
8.07
7.78
6.88
7.92
7.3
6.94
6.73
6.19
5.69
5.98
6.84
7.21
7.19
7.02
7.6
7.87
8.32
8.19
7.56
7.69
7.71
7.04
7.51
7.1
7.52
6.51
7.45
7.34
6.84
6.96
6.63
7.23
7.05
7.01
6.48
6.47
6.95
7.19
7.46
6.27
7
7.37
6.83
7.21
6.9
7.3
7.24
7.11
7.03
6.55
6.81
6.58
6.51
6.41
6.62
6.86
6.82
6.17
6.92
6.77
6.15
5.65
4.76
4.04
4.75
4.71
4.59
5.31
5.43
4.85
5.14
5.77
5.57
6.01
6.12
6.09
5.55
4.91
4.75
4.7
4.11
4.88
5.35
5.05
5.85
5.12
4.61
5.04
5.79
5.57
6.32
5.73
4.21
5.42
5.24
5.37
5.3
5.07
5.88
5.36
6.53
6.38
6.1
7.27
7.93
7.77
7.83
8.55
8.69
8.13
7.42
7.99
7.78
7.41
7.24
7.63
8.36
8.61
8.45
9.06
8.63
8.04
7.69
7.52
7.52
8.13
8.41
7.43
7.22
7.2
7.04
6.68
6.46
6.98
7.41
7.02
6.75
7.05
6.58
6.32
6.31
5.62
5.23
4.98
5.35
5.37
5.64
5.72
5.51
4.32
4.3
4.38
3.85
4.03
4.19
4.11
4.37
4.48
4.58
4.58
4.45
5.3
4.98
4.81
4.87
4.78
4.42
4.66
4.61
3.73
2.35
3.47
4.62
5.2
5.51
5.79
5.62
6.54
6.22
7.01
6.9
7.15
5.92
6.54
7.05
7.28
7.85
7.64
7.15
7.18
6.64
6.35
6.24
6.22
5.32
4.39
5.9
5.96
5.71
5.91
5.83
4.66
4.76
3.75
3.29
3.71
3.55
3.37
3.63
3.38
3.11
3.04
3.01
3.46
3.33
4.09
4.84
4.71
4.02
3.06
2.61
3.27
4.23
4.72
4.69
4.22
4.13
3.49
3.38
3.21
3.24
3.2
3.24
3.1
3.17
3.71
4.15
4.43
4.46
3.92
3.25
2.97
3.13
4.47
4.77
4.74
4.77
4.68
4.8
5.19
5.15
5.5
5.73
5.82
5.87
6.19
5.97
5.8
6.02
6.31
6.1
5.93
5.78
5.47
5.04
5.04
5.08
4.06
4.65
4.46
4.77
4.26
4.29
4.86
4.89
4.31
4.6
4.08
4.08
4.12
3.9
3.9
4.08
4.87
4.93
4.36
4.68
4.63
5.23
4.49
4.22
4.3
4.19
3.65
3.33
2.52
4.99
5.44
5.81
5.89
5.79
5.94
6.49
6.37
6.16
6.03
5.68
5.98
5.87
6.25
6.1
6.43
6.8
6.85
7.31
7.64
8.18
8.22
8.47
8.41
8.26
8.02
7.51
7.16
6.15
6.64
7.02
7.12
7.43
7.8
8.06
7.51
7.06
6.91
7.65
7.79
7.22
7.24
7.14
7.63
7.46
7.14
7.62
7.69
7.44
7.48
7.26
7.46
7.97
7.95
7.91
7.59
7.87
7.92
7.72
7.69
7.87
7.7
8
8.64
8.91
8.12
7.5
7.73
8.26
8.05
8.02
7.76
8.4
8.6
8.56
8.63
8.54
8.35
8.05
7.46
7.03
8.01
8.65
8.76
8.53
8.62
9.1
8.65
7.75
7.71
7.65
7.61
6.73
7.01
7.76
7.55
7.89
6.93
7.4
7.22
7.55
8.24
7.24
7.28
7.45
8.01
7.5
6.88
6.86
6.77
6.47
7.15
7.08
6.24
6.52
6.76
6.38
6.63
5.95
6.49
5.94
5.72
5.94
6.94
7.79
7.89
7.81
8.29
7.83
7.08
7.37
8.13
8.79
7.66
7.62
8.43
7.38
7.94
8
8.02
8.23
8.23
8.42
9
9.21
9.24
8.97
9.44
9.45
8.55
8.12
7.86
7.78
7.76
8.05
8.09
8.45
8.54
8.61
8.91
9.25
8.81
9.27
9.22
9.68
10.26
9.7
9.47
8.93
9.26
8.51
8.32
7.72
7.55
8.72
8.37
8.86
9.01
8.33
7.8
8.34
7.93
7.74
7.42
7.11
7.25
7.21
7.05
7
7.11
7.38
7.95
8.05
7.83
7.99
7.44
7.55
7.85
7.73
7.63
7.3
7.59
7.6
7.8
7.72
7.87
7.36
3.35
3.45
3.18
3.27
3
2.86
3.24
3.05
2.17
2.15
2.11
2.28
1.43
1.78
1.78
1.45
1.07
1.4
1.15
0.71
0.97
0.54
0.3
0.09
0.14
0.94
1.94
1.68
1.5
1.4
1.64
1.79
1.79
1.82
1.94
2.41
1.19
1.32
1.13
1.23
1.02
0.95
0.76
0.88
1.01
1.54
1.95
2.42
2.29
2.5
3.1
3.23
3.31
3.45
3.27
2.99
3.29
2.48
2.6
4.2
4.2
5.28
4.76
4.74
5.29
5.25
5.8
6.52
7.83
6.22
5.03
6.59
6.76
7.12
6.27
6.47
6.43
7.21
7.03
5.75
6.13
6.35
7.26
6.73
5.87
5.61
5.48
5.7
5.78
5.63
5.08
5.68
6.25
7.41
9.19
9.03
10.07
9.49
9.59
10.41
12.98
13.04
12.81
13.04
12.82
12.25
11.76
11.92
12.14
10.99
10.75
10.68
10.72
11.26
12.37
12.54
13.06
13.12
13.6
13.13
13.58
13.96
14.11
13.64
13
11.91
11.7
11.15
11.58
11.24
12.18
10.58
10.02
9.62
8.82
8.08
8.58
8.76
8.68
9.01
8.86
6.6
7.64
6.93
6.79
6.77
9.01
9.48
7.13
6.14
5.72
5.79
5.41
5.01
5.53
4.29
4.84
4.96
4.96
5.75
6.53
6.55
6.32
5.72
6.59
7.1
6.05
6.79
6.49
6.34
6.4
7.47
7.56
7.91
9.19
8.32
8.2
7.58
7.32
7.6
7.27
7.23
6.92
7.04
7.21
7
7.01
7.72
7.02
7.29
7.19
7.43
7.64
8.1
7.6
7.41
6.69
7.15
7.22
6.95
7.23
7.69
7.32
6.88
6.3
5.91
6.37
7.94
7.71
8.1
7.06
6.91
7.49
7.84
7.31
7.42
7.87
9.02
10.07
9.57
9.29
8.56
8.37
8.18
9.23
8.05
7.81
7.76
7.84
8.25
8.23
9.6
9.4
10.34
10.4
9.98
9.33
8.73
9.64
9.56
9.6
8.99
8.8
9.25
8.24
7.79
6.97
6.2
5.76
5.72
5.8
5.09
4.21
4.27
3.87
3.83
4.3
4.41
5.32
5.29
5.71
5.58
5.89
5.99
5.85
5.46
6.04
5.92
5.94
6.8
7.5
7.58
7.06
7.26
6.66
7.1
7.27
7.22
8.36
8.34
8.57
9.07
9.32
10.12
9.94
9.05
9.07
9.24
9.08
8.91
8.53
7.68
7.72
6.42
7.59
7.35
6.98
7.35
5.98
6.12
6.72
6.67
6.28
6.45
6.96
7.35
7.19
6.66
6.66
6.35
5.45
5.46
5.02
4.61
4.99
4.58
3.53
4.33
4.68
5.02
4.98
4.14
5.46
5.24
5.35
5.5
4.99
5.44
5.74
5.8
6.21
6.64
7.01
7.96
8.29
7.22
7.37
7.44
7.53
6.86
7.29
6.55
8.8
8.36
7.52
7.68
7.34
6.57
5.98
6.35
6.32
6.11
6.03
7.87
7.44
7.67
6.63
8.53
6.72
7.66
6.63
7.03
7.02
7.57
8.18
9.02
10.08
10.26
10.84
10.46
9.79
9.37
9.46
8.58
7.28
6.46
6.47
7.53
8.22
8.23
7.27
7.18
7.63
6.64
6.14
6.37
6.48
6.42
6.89
6.17
6.06
6.22
6.5
6.62
6.98
7.53
7.59
7.04
7
6.81
7.22
7.14
7.08
7.58
7.35
7.31
7.28
6.97
6.84
6.19
6.52
6.64
6.4
6.13
5.94
5.82
5.95
5.6
[truncated: 37,195 more rows]
